# Supplementary material for: Good learners or trouble makers? Study on the relationship between academic performance and antisocial behavior of junior high school students
Source: PLoS One. 2024 Jan 2;19(1):e0295705. doi: 10.1371/journal.pone.0295705 (PMC10760913; doi:10.1371/journal.pone.0295705)
Supplement: S1 Data — (ZIP) [file pone.0295705.s001.zip]

Archive with 2 entries (2 files):
- cepsw1studentEN.dta
- cepsw2parentEN.dta
